# Supplementary material for: Gastroparesis and lipid metabolism-associated dysbiosis in Wistar-Kyoto rats
Source: Am J Physiol Gastrointest Liver Physiol. 2017 Apr 13;313(1):G62–72. doi: 10.1152/ajpgi.00008.2017 (PMC5538835; doi:10.1152/ajpgi.00008.2017)
Supplement: Supplemental_Data_1.xlsx [file Supplemental_Data_1.xlsx]

## Sheet: T259_16S_WKY_vs_SD_L6_stats_man
Supplemental Table 1
Mean relative abundance (%) and standard error of means of the most prevalent bacterial groups (> 0.1% mean across all samples) in WKY and SD rats.
Taxonomic_classification_(kingdom;phylum;class;order;family;genus)	Highest_level_classification	SD_mean_%	SD_SEM	WKY_mean_%	WKY_SEM	p.value	fdr
Bacteria;Firmicutes;Bacilli;Lactobacillales;Lactobacillaceae;Lactobacillus	Lactobacillus	0.0903768	0.0193746	0.696477	0.180491	0.000999	0.0174825
Bacteria;Firmicutes;Erysipelotrichi;Erysipelotrichales;Erysipelotrichaceae;Turicibacter	Turicibacter	0.156104	0.0790735	1.03643	0.206836	0.000999	0.0174825
Bacteria;Firmicutes;Clostridia;Clostridiales;Lachnospiraceae;Roseburia	Roseburia	1.17055	0.255546	0.288841	0.0606545	0.001998	0.02331
Bacteria;Firmicutes;Clostridia;Clostridiales;Lachnospiraceae;Dorea	Dorea	0.0867236	0.0144518	0.187007	0.0259059	0.004995	0.0291375
Bacteria;Firmicutes;Clostridia;Clostridiales;Ruminococcaceae;Ruminococcus	Ruminococcus	4.51384	0.766541	1.59568	0.413458	0.004995	0.0291375
Bacteria;Other;Other;Other;Other;Other	Unclassified Bacteria	0.372078	0.094182	0.810856	0.0858485	0.004995	0.0291375
Bacteria;Bacteroidetes;Bacteroidia;Bacteroidales;Rikenellaceae;Alistipes	Alistipes	0.0729825	0.0170958	0.177067	0.0284051	0.005994	0.02997
Bacteria;Bacteroidetes;Bacteroidia;Bacteroidales;Porphyromonadaceae;Parabacteroides	Parabacteroides	0.0677664	0.0161347	0.151206	0.0252338	0.015984	0.06993
Bacteria;Firmicutes;Clostridia;Clostridiales;Lachnospiraceae;Other	Unclassified Lachnospiraceae	33.9029	3.73587	22.5271	2.05562	0.021978	0.08547
Bacteria;Proteobacteria;Betaproteobacteria;Burkholderiales;Alcaligenaceae;Sutterella	Sutterella	0.0787564	0.0343183	0.177216	0.0301576	0.033966	0.110723
Bacteria;Firmicutes;Other;Other;Other;Other	Unclassified Firmicutes	0.87201	0.190311	0.410363	0.0640244	0.034965	0.110723
Bacteria;Firmicutes;Clostridia;Clostridiales;Clostridiaceae;Clostridium	Clostridium	4.43283	1.45347	9.26838	1.38793	0.037962	0.110723
Bacteria;Bacteroidetes;Other;Other;Other;Other	Unclassified Bacteroidetes	0.191576	0.0479232	0.356964	0.0661871	0.050949	0.132367
Bacteria;Firmicutes;Clostridia;Clostridiales;Incertae Sedis XIV;Blautia	Blautia	2.41777	0.655509	4.91482	0.989452	0.052947	0.132367
Bacteria;Firmicutes;Clostridia;Clostridiales;Other;Other	Unclassified Clostridiales	9.18624	1.51794	12.2114	0.755148	0.081918	0.191142
Bacteria;Firmicutes;Clostridia;Clostridiales;Ruminococcaceae;Oscillibacter	Oscillibacter	2.06155	0.456579	1.18428	0.221905	0.11389	0.249134
Bacteria;Actinobacteria;Actinobacteria;Actinomycetales;Micrococcaceae;Rothia	Rothia	0.209535	0.0483997	0.122241	0.0322236	0.13387	0.275615
Bacteria;Proteobacteria;Deltaproteobacteria;Desulfovibrionales;Desulfovibrionaceae;Desulfovibrio	Desulfovibrio	0.843242	0.19264	1.17791	0.15531	0.19081	0.35465
Bacteria;Firmicutes;Clostridia;Other;Other;Other	Unclassified Clostridia	0.240873	0.0849465	0.12671	0.020551	0.1988	0.35465
Bacteria;Firmicutes;Clostridia;Clostridiales;Lachnospiraceae;Coprococcus	Coprococcus	0.185988	0.0505848	0.938402	0.603012	0.21279	0.35465
Bacteria;Proteobacteria;Deltaproteobacteria;Desulfovibrionales;Desulfovibrionaceae;Other	Unclassified Desulfovibrionaceae	0.297515	0.120066	0.130405	0.035606	0.21279	0.35465
Bacteria;Proteobacteria;Deltaproteobacteria;Desulfovibrionales;Other;Other	Unclassified Desulfovibrionales	0.132768	0.02696	0.186527	0.0428142	0.25774	0.410041
Bacteria;Verrucomicrobia;Verrucomicrobiae;Verrucomicrobiales;Verrucomicrobiaceae;Akkermansia	Akkermansia	1.12541	0.557633	0.4258	0.15808	0.27073	0.41198
Bacteria;Bacteroidetes;Bacteroidia;Bacteroidales;Bacteroidaceae;Bacteroides	Bacteroides	7.96313	1.55105	10.164	1.37279	0.32268	0.467138
Bacteria;Bacteroidetes;Bacteroidia;Bacteroidales;Porphyromonadaceae;Other	Unclassified Porphyromonadaceae	0.451665	0.0778862	0.564414	0.0814321	0.33367	0.467138
Bacteria;Firmicutes;Bacilli;Bacillales;Bacillaceae;Other	Unclassified Bacillaceae	0.30989	0.183201	0.117662	0.0615518	0.44456	0.598446
Bacteria;Proteobacteria;Gammaproteobacteria;Enterobacteriales;Enterobacteriaceae;Escherichia/Shigella	Escherichia/Shigella	0.569285	0.343399	0.283174	0.128464	0.46953	0.608137
Bacteria;Firmicutes;Clostridia;Clostridiales;Peptostreptococcaceae;Other	Unclassified Peptostreptococcaceae	8.38523	2.66252	10.8492	1.29001	0.48651	0.608137
Bacteria;Firmicutes;Clostridia;Clostridiales;Ruminococcaceae;Anaerotruncus	Anaerotruncus	0.131245	0.0361723	0.0997609	0.0211492	0.54146	0.653486
Bacteria;Bacteroidetes;Bacteroidia;Bacteroidales;Prevotellaceae;Prevotella	Prevotella	0.144049	0.0733946	0.182811	0.0452018	0.69131	0.806528
Bacteria;Firmicutes;Clostridia;Clostridiales;Veillonellaceae;Phascolarctobacterium	Phascolarctobacterium	7.2986	1.19589	6.9267	0.653304	0.76923	0.847897
Bacteria;Bacteroidetes;Bacteroidia;Bacteroidales;Prevotellaceae;Other	Unclassified Prevotellaceae	0.663883	0.156695	0.600032	0.153289	0.77522	0.847897
Bacteria;Firmicutes;Clostridia;Clostridiales;Ruminococcaceae;Other	Unclassified Ruminococcaceae	9.7904	1.54247	9.43873	0.562561	0.83616	0.874125
Bacteria;Bacteroidetes;Bacteroidia;Bacteroidales;Porphyromonadaceae;Barnesiella	Barnesiella	0.310172	0.0495996	0.298036	0.0341338	0.84915	0.874125
Bacteria;Firmicutes;Clostridia;Clostridiales;Peptococcaceae;Peptococcus	Peptococcus	0.521192	0.128637	0.521914	0.0475347	0.996	0.996
