# Supplementary material for: Gastroparesis and lipid metabolism-associated dysbiosis in Wistar-Kyoto rats
Source: Am J Physiol Gastrointest Liver Physiol. 2017 Apr 13;313(1):G62–72. doi: 10.1152/ajpgi.00008.2017 (PMC5538835; doi:10.1152/ajpgi.00008.2017)
Supplement: Supplemental_Data_2.xlsx [file Supplemental_Data_2.xlsx]

## Sheet: Supp data (lipids)
Label	Ion	m/z	Rt (sec)	Lipid ID	p.value	FDR	FC (WKY/SD)	log2FC(WKY/SD)
Np_723.6011_724.02	Pos	723.601	724.02		2.807e-13	5.1255e-10	3.15787	1.65895
Np_724.6026_723.94	Pos	724.603	723.94		7.4017e-12	6.7578e-09	2.93407	1.55291
Np_701.6211_723.98	Pos	701.621	723.98		3.7635e-11	1.9972e-08	2.67064	1.41718
Np_704.6293_714.4	Pos	704.629	714.4		4.375e-11	1.9972e-08	2.14342	1.09992
Np_801.7292_724.2	Pos	801.729	724.2		9.6117e-11	3.5102e-08	2.17528	1.1212
Np_1389.2067_703.07	Pos	1389.21	703.07		1.4458e-10	4.3999e-08	2.15623	1.10851
Np_383.3648_714.45	Pos	383.365	714.45		4.7441e-10	1.2375e-07	2.48483	1.31315
Np_1377.2157_713.05	Pos	1377.22	713.05		7.1851e-10	1.5655e-07	3.03917	1.60368
Np_397.3808_402.19	Pos	397.381	402.19		7.7163e-10	1.5655e-07	4.46307	2.15804
Np_800.7221_724.25	Pos	800.722	724.25		2.179e-09	3.9788e-07	2.04844	1.03453
Np_786.7097_713.97	Pos	786.71	713.97		2.4058e-09	3.9936e-07	2.64195	1.4016
Np_1367.2246_723.15	Pos	1367.22	723.15		3.0406e-09	4.6267e-07	2.76182	1.46562
SiE18_2_NH4_2	Pos			SiE(18:2) [M+NH4]_2	4.031e-09	5.662e-07	2.63942	1.40022
Np_716.6309_703.2	Pos	716.631	703.2		8.6906e-09	1.1335e-06	1.88628	0.915545
Np_708.662_727.45	Pos	708.662	727.45		1.3611e-08	1.6569e-06	2.05855	1.04163
Np_774.7078_723.99	Pos	774.708	723.99		1.7254e-08	1.9691e-06	2.17765	1.12277
Np_1419.2635_724.22	Pos	1419.26	724.22		2.0037e-08	2.1522e-06	2.71328	1.44004
Np_397.3806_723.95	Pos	397.381	723.95		3.2586e-08	3.3057e-06	2.396	1.26063
Np_680.6303_727.65	Pos	680.63	727.65		7.8378e-08	7.5325e-06	1.83175	0.873225
Np_1580.4282_733.53	Pos	1580.43	733.53		1.0366e-07	9.464e-06	2.30599	1.20539
SiE20_4_NH4_4	Pos			SiE(20:4) [M+NH4]_2	1.6198e-07	1.4085e-05	2.12306	1.08615
Np_1328.1962_715.67	Pos	1328.2	715.67		2.5296e-07	2.0996e-05	3.22807	1.69067
Np_720.6548_723.95	Pos	720.655	723.95		2.7235e-07	2.1622e-05	1.98798	0.991306
Np_1327.1974_715.69	Pos	1327.2	715.69		3.6263e-07	2.759e-05	3.36633	1.75117
Np_296.3302_406.07	Pos	296.33	406.07		7.8472e-07	5.7316e-05	2.0207	1.01485
Np_565.4382_318.36	Pos	565.438	318.36		9.0041e-07	6.0368e-05	1.95921	0.970271
Np_823.6629_528.38	Pos	823.663	528.38		9.1617e-07	6.0368e-05	1.60862	0.685824
Np_1383.2476_726.31	Pos	1383.25	726.31		9.2568e-07	6.0368e-05	3.34898	1.74372
Np_1018.9355_720.78	Pos	1018.94	720.78		1.0272e-06	6.4677e-05	1.94851	0.962369
Np_773.6514_484.58	Pos	773.651	484.58		1.2459e-06	7.5834e-05	1.69605	0.762175
Np_824.6501_492.91	Pos	824.65	492.91		1.474e-06	8.6822e-05	1.71322	0.77671
Np_1017.9296_720.79	Pos	1017.93	720.79		2.5286e-06	0.00014429	2.00277	1.002
Nn_980.8679_738.63	Neg	980.868	738.63		4.557e-06	0.00025215	1.95312	0.965784
Np_801.6803_528.5	Pos	801.68	528.5		4.8522e-06	0.00026059	1.59231	0.671125
Np_1447.2872_724.31	Pos	1447.29	724.31		5.2732e-06	0.00027511	3.96941	1.98893
Np_1562.3785_715.73	Pos	1562.38	715.73		5.7567e-06	0.00029199	1.68295	0.750993
Np_809.6465_506.55	Pos	809.646	506.55		7.1033e-06	0.00035056	1.55441	0.636365
Np_571.3557_64.1	Pos	571.356	64.1		7.6825e-06	0.00036917	1.66696	0.737219
Np_1009.7261_549.28	Pos	1009.73	549.28		8.3796e-06	0.00039234	1.79419	0.843329
ChE18_3_NH4	Pos			ChE(18:3) [M+NH4]	9.6197e-06	0.00043732	1.68293	0.750975
Np_799.6655_489.45	Pos	799.665	489.45		9.8193e-06	0.00043732	1.78923	0.839336
Np_1963.7778_720.82	Pos	1963.78	720.82		1.3911e-05	0.0006048	1.6825	0.750604
Np_1554.4132_733.74	Pos	1554.41	733.74		1.6588e-05	0.00069492	1.54737	0.629816
Np_1448.2938_724.25	Pos	1448.29	724.25		1.6745e-05	0.00069492	3.52561	1.81787
Np_776.5785_366.9	Pos	776.578	366.9		1.7408e-05	0.00070639	1.55217	0.634291
Np_1653.4859_715.85	Pos	1653.49	715.85		1.8549e-05	0.0007363	0.14314	-2.8045
Np_1683.5291_732.88	Pos	1683.53	732.88		1.9146e-05	0.00074383	0.221169	-2.17678
Np_1391.2234_704.73	Pos	1391.22	704.73		2.1439e-05	0.00081557	1.29303	0.37076
Np_840.6822_602.78	Pos	840.682	602.78		2.2185e-05	0.00082673	0.624855	-0.678407
Np_903.8114_693.41	Pos	903.811	693.41		2.564e-05	0.00093639	0.678066	-0.560503
Np_878.8_715.79	Pos	878.8	715.79		2.617e-05	0.000937	0.566608	-0.819577
Np_742.6475_711.31	Pos	742.648	711.31		2.8837e-05	0.0010126	1.58656	0.665902
Np_1708.521_717.36	Pos	1708.52	717.36		2.967e-05	0.0010222	0.370878	-1.43098
Np_733.6647_705.29	Pos	733.665	705.29		3.0366e-05	0.0010268	1.5383	0.621332
TG16_0/14_0/18_1_NH4	Pos			TG(48:1) [M+NH4]	3.1234e-05	0.001037	0.320606	-1.64113
Np_1709.5434_732.83	Pos	1709.54	732.83		3.2732e-05	0.0010673	0.316014	-1.66194
Np_950.5814_358.72	Pos	950.581	358.72		3.3437e-05	0.0010711	1.86928	0.902479
Np_837.6788_549.3	Pos	837.679	549.3		3.5264e-05	0.0011018	1.52169	0.605678
Np_1315.1962_720.81	Pos	1315.2	720.81		3.5601e-05	0.0011018	1.54862	0.630982
Np_815.6992_549.27	Pos	815.699	549.27		3.7554e-05	0.0011429	1.56592	0.647015
Np_1679.4923_716.28	Pos	1679.49	716.28		4.2598e-05	0.0012751	0.260693	-1.93957
Np_1629.47_715.65	Pos	1629.47	715.65		4.3758e-05	0.0012887	0.138758	-2.84936
Np_880.8123_732.57	Pos	880.812	732.57		4.9371e-05	0.001431	0.571936	-0.806074
Np_1705.5109_717.56	Pos	1705.51	717.56		5.5396e-05	0.0015805	0.386097	-1.37297
Np_1686.4616_715.21	Pos	1686.46	715.21		5.6467e-05	0.0015863	0.456227	-1.13218
Np_1735.5642_732.56	Pos	1735.56	732.56		5.9263e-05	0.0016396	0.435117	-1.20053
Np_960.888_740.89	Pos	960.888	740.89		6.0639e-05	0.0016526	0.541176	-0.885831
Np_890.569_362.38	Pos	890.569	362.38		6.2685e-05	0.0016675	1.58718	0.666469
Np_1013.7666_725.77	Pos	1013.77	725.77		6.3011e-05	0.0016675	0.429853	-1.21809
Np_695.5686_705.27	Pos	695.569	705.27		6.6996e-05	0.0017411	1.31208	0.391855
Np_1393.2441_724.01	Pos	1393.24	724.01		6.7928e-05	0.0017411	1.58024	0.660145
TG16_0/16_0/18_1_NH4	Pos			TG(50:1) [M+NH4]	6.8886e-05	0.0017411	0.45319	-1.14181
TG16_1/16_1/18_1_NH4	Pos			TG(50:3) [M+NH4]	6.9607e-05	0.0017411	0.447307	-1.16066
Np_577.5158_732.54	Pos	577.516	732.54		7.3754e-05	0.0018103	0.520909	-0.940897
Np_787.6673_506.4	Pos	787.667	506.4		7.4353e-05	0.0018103	1.50784	0.592486
Np_1025.7652_715.72	Pos	1025.77	715.72		7.6614e-05	0.0018408	0.510029	-0.971348
Np_849.7658_690.84	Pos	849.766	690.84		7.8937e-05	0.0018719	0.391677	-1.35226
Nn_790.5379_419.09	Neg	790.538	419.09		8.624e-05	0.0020189	0.476758	-1.06867
TG16_0/16_1/18_1_NH4	Pos			TG(50:2) [M+NH4]	9.3147e-05	0.0021382	0.450455	-1.15055
Np_933.863_732.52	Pos	933.863	732.52		9.3676e-05	0.0021382	0.737415	-0.439451
TG16_0/16_1/16_1_NH4	Pos			TG(48:2) [M+NH4]	9.8605e-05	0.0022116	0.295383	-1.75934
Np_1761.5718_732.85	Pos	1761.57	732.85		9.9315e-05	0.0022116	0.484609	-1.04511
Np_1628.4717_715.69	Pos	1628.47	715.69		0.00010062	0.0022136	0.180478	-2.4701
Np_1657.5119_733.21	Pos	1657.51	733.21		0.00010527	0.0022885	0.235955	-2.08342
Np_1331.2217_727.62	Pos	1331.22	727.62		0.0001109	0.0023823	2.03571	1.02553
Np_617.5102_506.31	Pos	617.51	506.31		0.00011294	0.0023981	0.497539	-1.00712
Np_998.7414_690.25	Pos	998.741	690.25		0.00011431	0.0023992	0.377867	-1.40405
Np_721.6557_704.97	Pos	721.656	704.97		0.00011985	0.0024869	1.21027	0.275323
TG16_0/14_0/16_1_NH4	Pos			TG(46:1) [M+NH4]	0.00012465	0.0025575	0.269963	-1.88917
ChE18_2_NH4	Pos			ChE(18:2) [M+NH4]	0.00013434	0.0027256	1.40889	0.494557
LPC22_5_H	Pos			LPC(22:5) [M+H]	0.00014584	0.0029265	1.4742	0.559931
Np_666.602_508.52	Pos	666.602	508.52		0.00014854	0.0029482	0.555088	-0.849211
Np_1675.4662_693.02	Pos	1675.47	693.02		0.00016156	0.003172	0.340571	-1.55397
Np_1891.7787_738.46	Pos	1891.78	738.46		0.00016535	0.0032121	1.47412	0.559849
Np_1028.7868_732.87	Pos	1028.79	732.87		0.00016809	0.0032308	0.498208	-1.00518
Np_1039.782_725.88	Pos	1039.78	725.88		0.00017102	0.003239	0.507237	-0.979268
Np_1767.6183_743.12	Pos	1767.62	743.12		0.00017206	0.003239	0.327475	-1.61054
Np_640.5851_506.42	Pos	640.585	506.42		0.00018056	0.0033524	0.488473	-1.03365
Np_848.7578_664.2	Pos	848.758	664.2		0.00018176	0.0033524	0.423869	-1.23831
Np_603.5323_732.83	Pos	603.532	732.83		0.00018408	0.0033614	0.606074	-0.722434
Np_768.5494_351.06	Pos	768.549	351.06		0.00019349	0.0034981	1.56613	0.647201
Np_1741.5993_743.57	Pos	1741.6	743.57		0.0001969	0.0035248	0.292008	-1.77592
Np_789.5563_506.1	Pos	789.556	506.1		0.00020169	0.0035623	0.429196	-1.22029
Np_1082.8308_743.04	Pos	1082.83	743.04		0.00020458	0.0035623	0.516494	-0.953177
Np_836.6105_421.57	Pos	836.611	421.57		0.00020484	0.0035623	1.39613	0.481433
Np_1713.5736_743.95	Pos	1713.57	743.95		0.00021521	0.0036697	0.291842	-1.77674
TG18_0/16_0/18_1_NH4	Pos			TG(52:1) [M+NH4]	0.00021569	0.0036697	0.403993	-1.3076
Np_815.5724_508.37	Pos	815.572	508.37		0.00021705	0.0036697	0.515674	-0.955469
TG16_0/18_1/18_1_NH4	Pos			TG(52:2) [M+NH4]	0.00023363	0.0039138	0.625011	-0.678046
TG16_0/16_0/16_0_NH4	Pos			TG(48:0) [M+NH4]	0.00024457	0.0040599	0.4983	-1.00491
Np_1681.4174_692.59	Pos	1681.42	692.59		0.00029277	0.0048162	0.57088	-0.808741
Np_987.9106_743.2	Pos	987.911	743.2		0.00029699	0.0048419	0.583698	-0.776706
Np_729.5865_370.05	Pos	729.587	370.05		0.00031799	0.0050961	1.45691	0.542916
TG15_0/16_0/18_1_NH4	Pos			TG(49:1) [M+NH4]	0.00031816	0.0050961	0.423786	-1.23859
Np_930.8392_718.54	Pos	930.839	718.54		0.00032684	0.0051897	0.779565	-0.359258
Np_1055.8135_743.7	Pos	1055.81	743.7		0.00033327	0.0052461	0.452905	-1.14272
Np_1777.5104_698.54	Pos	1777.51	698.54		0.00034693	0.0054146	0.440579	-1.18253
PE16_0/22_6_H	Pos			PE(38:6) [M+H]	0.00036636	0.0056693	0.42385	-1.23837
Np_977.9281_766.58	Pos	977.928	766.58		0.00039445	0.0060527	0.43665	-1.19545
Np_921.8615_744.4	Pos	921.861	744.4		0.00040609	0.0061577	0.525106	-0.929319
Np_1023.7507_692.78	Pos	1023.75	692.78		0.00040804	0.0061577	0.614102	-0.70345
Np_1715.5792_743.9	Pos	1715.58	743.9		0.00041889	0.0062696	0.270533	-1.88612
Nn_358.9956_633.07	Neg	358.996	633.07		0.00043299	0.0064279	0.699588	-0.515422
Np_219.3259_732.54	Pos	219.326	732.54		0.0004545	0.0066421	0.612294	-0.707703
TG16_0/14_0/16_0_NH4	Pos			TG(46:0) [M+NH4]	0.00045469	0.0066421	0.505007	-0.985626
Np_1649.4455_691.8	Pos	1649.45	691.8		0.00045912	0.0066536	0.307382	-1.7019
Np_1651.4632_691.73	Pos	1651.46	691.73		0.000471	0.0067518	0.302901	-1.72308
Np_1731.5256_718.33	Pos	1731.53	718.33		0.00047329	0.0067518	0.497925	-1.006
Np_875.7816_693.15	Pos	875.782	693.15		0.00048003	0.0067949	0.673896	-0.569402
Np_1475.3666_737.11	Pos	1475.37	737.11		0.00049148	0.0069034	0.439127	-1.18729
Np_817.6533_402.85	Pos	817.653	402.85		0.00049595	0.0069131	1.37545	0.459903
Np_1701.4764_694.31	Pos	1701.48	694.31		0.00050946	0.0070475	0.468634	-1.09347
Np_756.5505_357.99	Pos	756.551	357.99		0.0005324	0.0072817	1.57221	0.652794
TG17_0/18_1/18_1_NH4	Pos			TG(53:2) [M+NH4]	0.00053437	0.0072817	0.530877	-0.91355
TG15_0/16_0/16_1_NH4	Pos			TG(47:1) [M+NH4]	0.00055066	0.0074482	0.484596	-1.04515
Np_948.8844_743.45	Pos	948.884	743.45		0.00056872	0.0076358	0.595929	-0.746789
TG18_0/16_0/16_0_NH4	Pos			TG(50:0) [M+NH4]	0.0005821	0.0077585	0.52674	-0.924837
TG15_0/16_0/18_2_NH4	Pos			TG(49:2) [M+NH4]	0.0005998	0.0078994	0.466972	-1.09859
Np_818.6583_402.76	Pos	818.658	402.76		0.00060528	0.0078994	1.36877	0.452881
Np_894.6928_549.67	Pos	894.693	549.67		0.00060612	0.0078994	1.55786	0.63957
Nn_880.6049_422.39	Neg	880.605	422.39		0.00060997	0.0078994	1.67101	0.740716
Np_1065.7973_726.79	Pos	1065.8	726.79		0.00062511	0.0080383	0.563	-0.828794
Nn_880.569_401.45	Neg	880.569	401.45		0.00065373	0.0083476	1.39333	0.478535
DG18_1/18_1_NH4	Pos			DG(36:2) [M+NH4]	0.00067006	0.0084967	0.508525	-0.975609
Np_819.6661_402.67	Pos	819.666	402.67		0.00067593	0.008512	1.37976	0.464422
DG16_0/18_1_NH4	Pos			DG(34:1) [M+NH4]	0.00068734	0.0085965	0.448693	-1.1562
Np_1788.5965_733.2	Pos	1788.6	733.2		0.000698	0.0086704	0.503612	-0.989615
Np_1516.3957_738.07	Pos	1516.4	738.07		0.0007078	0.0087327	0.483879	-1.04728
Np_823.6745_664.45	Pos	823.674	664.45		0.00071437	0.0087546	0.505082	-0.985411
Np_884.772_743.36	Pos	884.772	743.36		0.0007198	0.0087624	0.631339	-0.663513
Np_821.6639_402.51	Pos	821.664	402.51		0.00074555	0.0090157	1.37931	0.463945
Np_1053.7956_732.65	Pos	1053.8	732.65		0.00075606	0.0090827	0.697258	-0.520235
Np_547.3566_80.59	Pos	547.357	80.59		0.000777	0.0092733	0.664279	-0.590139
Np_608.4634_307.97	Pos	608.463	307.97		0.00078523	0.0093105	1.43683	0.522884
TG16_0/17_1/18_1_NH4	Pos			TG(51:2) [M+NH4]	0.00079293	0.0093413	0.492182	-1.02274
Np_1623.4356_690.51	Pos	1623.44	690.51		0.00082094	0.0096092	0.231744	-2.1094
Np_936.8886_760.48	Pos	936.889	760.48		0.00084745	0.0098564	0.433833	-1.20479
Np_825.6907_690.21	Pos	825.691	690.21		0.0008574	0.0098726	0.546257	-0.87235
Np_1030.8021_743.68	Pos	1030.8	743.68		0.00085967	0.0098726	0.542107	-0.883351
Np_369.3493_720.85	Pos	369.349	720.85		0.00086634	0.0098872	1.56404	0.645279
Np_1021.7342_668.34	Pos	1021.73	668.34		0.00088142	0.0099967	0.627388	-0.672571
TG16_1/14_0/18_2_NH4	Pos			TG(48:3) [M+NH4]	0.0009644	0.010839	0.398875	-1.32599
TG16_0/14_1/16_1_NH4	Pos			TG(46:2) [M+NH4]	0.00096756	0.010839	0.350599	-1.51211
Np_1337.1818_701.49	Pos	1337.18	701.49		0.00098271	0.010942	2.06813	1.04833
Np_820.6609_402.66	Pos	820.661	402.66		0.0010235	0.011239	1.35782	0.441296
Nn_843.6618_490.13	Neg	843.662	490.13		0.0010268	0.011239	1.69416	0.760567
Np_796.5802_397.44	Pos	796.58	397.44		0.0010279	0.011239	1.43257	0.518606
Nn_815.5531_363.81	Neg	815.553	363.81		0.00104	0.01125	1.38904	0.474093
Np_905.8312_741.67	Pos	905.831	741.67		0.0010412	0.01125	0.48543	-1.04266
DG16_1/18_2_NH4	Pos			DG(34:3) [M+NH4]	0.0010878	0.011685	0.559264	-0.838398
Np_1250.1693_738.39	Pos	1250.17	738.39		0.001205	0.012867	1.36593	0.449888
TG16_0/18_1/18_2_NH4	Pos			TG(52:3) [M+NH4]	0.0012657	0.013437	0.694337	-0.526291
Nn_812.5463_351.73	Neg	812.546	351.73		0.0012798	0.013508	1.54528	0.627868
Np_1757.5452_718.58	Pos	1757.55	718.58		0.0012907	0.013545	0.518529	-0.947504
Np_1911.7422_719.05	Pos	1911.74	719.05		0.0013642	0.014234	2.12013	1.08415
Np_716.6307_679.96	Pos	716.631	679.96		0.0013796	0.014235	1.59006	0.669085
ChE16_0_NH4	Pos			ChE(16:0) [M+NH4]	0.0013886	0.014235	1.27257	0.347747
Np_656.6318_742.67	Pos	656.632	742.67		0.0013891	0.014235	1.33731	0.419333
Np_855.6558_374.06	Pos	855.656	374.06		0.0013986	0.014235	1.18404	0.243724
TG16_0/18_2/22_6_NH4	Pos			TG(56:8) [M+NH4]	0.0014032	0.014235	0.540972	-0.886373
Nn_373.0113_632.04	Neg	373.011	632.04		0.0014992	0.015124	0.671915	-0.57365
Np_866.807_738.93	Pos	866.807	738.93		0.0015231	0.015239	0.508149	-0.976677
Np_1937.7674_719.93	Pos	1937.77	719.93		0.0015272	0.015239	1.76923	0.823124
Np_812.653_602.78	Pos	812.653	602.78		0.0015699	0.015579	0.689861	-0.535623
Np_1912.7518_719.05	Pos	1912.75	719.05		0.0016193	0.015983	1.91889	0.940275
Np_638.5697_469.99	Pos	638.57	469.99		0.0016374	0.016074	0.580534	-0.784549
Np_932.8563_743.01	Pos	932.856	743.01		0.0016507	0.016119	0.571719	-0.806623
TG18_0/18_0/18_1_NH4	Pos			TG(54:1) [M+NH4]	0.0017359	0.016851	0.500891	-0.997431
Nn_SMd40_1_HCOO	Neg			SM(d40:1) [M-HCOO]	0.0017442	0.016851	1.52335	0.607248
Np_768.589_401.57	Pos	768.589	401.57		0.0018007	0.017306	1.37233	0.456626
SiE18_2_NH4_1	Pos			SiE(18:2) [M+NH4]_1	0.0018306	0.017501	1.7005	0.765955
Np_1507.3356_704.66	Pos	1507.34	704.66		0.0018664	0.01775	0.458997	-1.12344
Np_1784.5665_719.19	Pos	1784.57	719.19		0.0018943	0.017922	0.493983	-1.01747
TG16_0/14_0/20_4_NH4	Pos			TG(50:4) [M+NH4]	0.001937	0.018232	0.504211	-0.9879
Nn_927.6796_550.65	Neg	927.68	550.65		0.0019747	0.018491	1.36269	0.446462
TG22_5/18_2/18_2_NH4	Pos			TG(58:9) [M+NH4]	0.0020464	0.018927	0.533973	-0.905162
ChE20_4_H	Pos			ChE(20:4) [M+H]	0.0020569	0.018927	1.26797	0.34252
Np_931.8457_742.25	Pos	931.846	742.25		0.0020658	0.018927	0.526526	-0.925422
SiE20_4_NH4_3	Pos			SiE(20:4) [M+NH4]_1	0.0020796	0.018927	1.27354	0.348845
Np_1108.8481_743.27	Pos	1108.85	743.27		0.0020861	0.018927	0.554582	-0.850526
Np_949.8947_760.29	Pos	949.895	760.29		0.0020972	0.018927	0.419244	-1.25414
TG15_0/16_1/18_2_NH4	Pos			TG(49:3) [M+NH4]	0.0021037	0.018927	0.499789	-1.00061
Np_636.628_579.75	Pos	636.628	579.75		0.0021041	0.018927	1.38667	0.471625
Np_369.3493_704.96	Pos	369.349	704.96		0.0021754	0.019427	1.28162	0.357974
Np_935.876_743.09	Pos	935.876	743.09		0.0021887	0.019427	0.634874	-0.655459
Np_910.7859_743.29	Pos	910.786	743.29		0.0021916	0.019427	0.718645	-0.476648
Np_1002.9382_761.3	Pos	1002.94	761.3		0.0023406	0.020647	0.514916	-0.957592
Np_1309.2422_740.96	Pos	1309.24	740.96		0.0023889	0.020972	1.58808	0.667284
TG17_0/18_1/18_2_NH4	Pos			TG(53:3) [M+NH4]	0.0024363	0.021286	0.542316	-0.882794
Np_787.5416_469.83	Pos	787.542	469.83		0.0024508	0.02131	0.52828	-0.920624
Np_823.6006_398.82	Pos	823.601	398.82		0.0024757	0.021425	1.44616	0.532227
Np_1310.245_740.17	Pos	1310.24	740.17		0.0024919	0.021464	1.61686	0.693198
Np_1267.1944_738.38	Pos	1267.19	738.38		0.0025132	0.021545	1.33134	0.412883
Np_1938.761_719.88	Pos	1938.76	719.88		0.0026218	0.022345	1.73004	0.790804
Np_742.6476_689	Pos	742.648	689		0.0026309	0.022345	1.31438	0.394386
Nn_259.001_342.44	Neg	259.001	342.44		0.0026591	0.022479	1.82831	0.870513
Nn_PS43_6_H	Neg			PS(43:6) [M-H]	0.0027141	0.022838	0.628827	-0.669264
Np_488.2992_728.19	Pos	488.299	728.19		0.0027517	0.02304	1.26039	0.333867
Np_1646.1949_420.97	Pos	1646.19	420.97		0.0027749	0.02304	1.459	0.544982
TG18_1/18_1/18_1_NH4	Pos			TG(54:3) [M+NH4]	0.0027759	0.02304	0.698343	-0.517992
Np_728.6294_700.26	Pos	728.629	700.26		0.0028006	0.023139	1.4112	0.496919
Np_643.5243_508.8	Pos	643.524	508.8		0.002881	0.023697	0.628038	-0.671076
Np_1471.33_717.16	Pos	1471.33	717.16		0.0029266	0.023916	0.512237	-0.965117
Np_1939.7732_719.85	Pos	1939.77	719.85		0.0029338	0.023916	1.72174	0.783869
Nn_737.5389_366.32	Neg	737.539	366.32		0.0029516	0.023954	1.30274	0.38155
Np_962.8994_743.72	Pos	962.899	743.72		0.0030154	0.024363	0.604239	-0.726809
Np_867.7379_726.12	Pos	867.738	726.12		0.0030623	0.024634	0.711809	-0.490438
Np_1057.8232_744.38	Pos	1057.82	744.38		0.00319	0.025548	0.461588	-1.11532
Np_744.5517_359.19	Pos	744.552	359.19		0.0032195	0.025653	1.45909	0.54507
Nn_355.0206_321.15	Neg	355.021	321.15		0.0032312	0.025653	0.662849	-0.593249
Nn_995.6696_550.65	Neg	995.67	550.65		0.0032814	0.025939	1.26242	0.336187
Np_1330.2184_726.98	Pos	1330.22	726.98		0.0032972	0.025951	2.01277	1.00918
Np_1051.7827_718.54	Pos	1051.78	718.54		0.0033497	0.02617	0.735932	-0.442356
Np_615.4944_469.8	Pos	615.494	469.8		0.0033537	0.02617	0.591067	-0.758608
Np_1098.7708_676.43	Pos	1098.77	676.43		0.0035196	0.027348	0.68678	-0.542081
Np_1502.3806_736.31	Pos	1502.38	736.31		0.0036411	0.028172	0.589526	-0.762373
Np_923.8807_761.45	Pos	923.881	761.45		0.0036597	0.028196	0.557841	-0.842073
TG18_0/16_0/18_0_NH4	Pos			TG(52:0) [M+NH4]	0.0036964	0.028332	0.619634	-0.690513
Np_695.7018_598.92	Pos	695.702	598.92		0.0037082	0.028332	1.32652	0.407644
Nn_SMd41_1_HCOO	Neg			SM(d41:1) [M-HCOO]	0.0038111	0.028996	1.53147	0.614915
Np_883.8395_752.56	Pos	883.84	752.56		0.0038463	0.029142	0.613401	-0.705097
TG16_0/18_1/22_6_NH4_2	Pos			TG(56:7) [M+NH4]_2	0.0039027	0.029401	0.571595	-0.806936
TG18_1/18_1/23_0_NH4	Pos			TG(59:2) [M+NH4]	0.0039126	0.029401	0.532862	-0.908167
Np_718.6363_680.24	Pos	718.636	680.24		0.0039767	0.02969	1.42558	0.511548
Np_832.5799_364.04	Pos	832.58	364.04		0.0039835	0.02969	0.643622	-0.635714
TG15_0/18_1/18_2_NH4	Pos			TG(51:3) [M+NH4]	0.0040089	0.029757	0.572156	-0.80552
ChE20_4_NH4	Pos			ChE(20:4) [M+NH4]	0.0041073	0.030364	1.23847	0.308562
Np_1772.5615_726.17	Pos	1772.56	726.17		0.0041757	0.030745	0.313914	-1.67156
Np_701.5564_321.92	Pos	701.556	321.92		0.0045219	0.03307	1.33884	0.420984
Np_951.9112_768.81	Pos	951.911	768.81		0.0045277	0.03307	0.532621	-0.90882
Nn_967.635_510.33	Neg	967.635	510.33		0.0046225	0.033628	1.43106	0.517085
Nn_773.5816_370.56	Neg	773.582	370.56		0.0046557	0.033735	1.3838	0.468632
TG16_0/18_2/23_0_NH4_1	Pos			TG(57:2) [M+NH4]_1	0.0047897	0.034447	0.606939	-0.720377
Nn_387.1523_735.44	Neg	387.152	735.44		0.0047916	0.034447	0.879382	-0.185438
Np_823.506_400.72	Pos	823.506	400.72		0.0048554	0.034768	1.21374	0.279456
Np_1038.939_757.04	Pos	1038.94	757.04		0.0050125	0.035622	0.461243	-1.1164
Np_757.6176_419.07	Pos	757.618	419.07		0.0050137	0.035622	1.32118	0.401832
Np_772.6936_704.97	Pos	772.694	704.97		0.0051571	0.036395	1.19726	0.259732
Np_1028.9517_760.71	Pos	1028.95	760.71		0.0051623	0.036395	0.539943	-0.88912
Np_654.6167_728.44	Pos	654.617	728.44		0.0052098	0.036589	1.36342	0.447227
Np_1517.3203_689.63	Pos	1517.32	689.63		0.0053824	0.037656	0.433652	-1.20539
Np_911.8013_749.47	Pos	911.801	749.47		0.0058023	0.040439	0.671447	-0.574655
Np_849.6903_668.32	Pos	849.69	668.32		0.0058421	0.040562	0.722123	-0.469684
Np_1793.6311_743.24	Pos	1793.63	743.24		0.005872	0.040615	0.346341	-1.52973
Nn_323.0137_175.97	Neg	323.014	175.97		0.0058983	0.040642	1.46023	0.546197
Np_759.6344_461.2	Pos	759.634	461.2		0.006098	0.041861	1.33365	0.415385
Np_841.7126_545.91	Pos	841.713	545.91		0.0062058	0.04235	1.35313	0.436302
Np_1282.2159_742.01	Pos	1282.22	742.01		0.0062157	0.04235	1.86837	0.90178
Np_1324.2672_748.88	Pos	1324.27	748.88		0.0062779	0.042615	1.5143	0.598651
Np_1363.1937_704.74	Pos	1363.19	704.74		0.0064245	0.043449	1.27339	0.348673
Np_1406.1344_363.71	Pos	1406.13	363.71		0.0064888	0.043722	1.46158	0.547533
Np_710.5688_410.65	Pos	710.569	410.65		0.0065671	0.04395	0.624374	-0.679517
LPC20_0_H	Pos			LPC(20:0) [M+H]	0.0065709	0.04395	1.4338	0.519848
DG16_0/18_2_NH4	Pos			DG(34:2) [M+NH4]	0.0070942	0.047277	0.574564	-0.799462
Np_890.8529_755.05	Pos	890.853	755.05		0.0071488	0.047468	0.503989	-0.988535
Nn_913.6647_529.3	Neg	913.665	529.3		0.0074113	0.049033	1.43232	0.518357
Np_664.5863_472.57	Pos	664.586	472.57		0.0075029	0.049459	0.642468	-0.638305
TG16_0/16_0/23_0_NH4	Pos			TG(55:0) [M+NH4]	0.0076701	0.05038	0.671915	-0.573649
Nn_1014.5656_408.35	Neg	1014.57	408.35		0.0078186	0.051171	0.827085	-0.273893
TG12_0/18_2/18_2_NH4	Pos			TG(48:4) [M+NH4]	0.0079367	0.051747	0.494347	-1.0164
Np_1042.9393_704.91	Pos	1042.94	704.91		0.0079633	0.051747	1.38616	0.471096
Np_1990.7967_721.86	Pos	1990.8	721.86		0.0080001	0.051802	2.00941	1.00677
Np_1289.1791_719.43	Pos	1289.18	719.43		0.0082195	0.052947	1.39374	0.478966
Np_965.9294_770.01	Pos	965.929	770.01		0.0082349	0.052947	0.592837	-0.754293
TG18_1/18_2/23_0_NH4	Pos			TG(59:3) [M+NH4]	0.0083604	0.053565	0.494656	-1.0155
Np_869.7548_738.08	Pos	869.755	738.08		0.008409	0.053688	0.626539	-0.674523
Np_718.5722_400.5	Pos	718.572	400.5		0.0085516	0.054343	1.35246	0.435591
Nn_788.5449_358.83	Neg	788.545	358.83		0.0085711	0.054343	1.41211	0.497853
Nn_437.0243_274.26	Neg	437.024	274.26		0.0086128	0.054418	1.49369	0.578878
Np_813.5549_472.58	Pos	813.555	472.58		0.0088339	0.055623	0.627621	-0.672035
Np_1564.1235_374.08	Pos	1564.12	374.08		0.0090918	0.05705	1.37562	0.460087
Np_991.8616_758.05	Pos	991.862	758.05		0.0091678	0.057169	0.612981	-0.706085
Np_572.3692_113.05	Pos	572.369	113.05		0.0091734	0.057169	1.45559	0.541606
Np_844.6727_598.88	Pos	844.673	598.88		0.009585	0.059531	1.3074	0.386705
Np_772.5814_405.12	Pos	772.581	405.12		0.0096737	0.059879	1.34622	0.428912
Np_958.8658_718.87	Pos	958.866	718.87		0.0097634	0.060229	0.718415	-0.47711
TG18_1/17_1/18_2_NH4	Pos			TG(53:4) [M+NH4]	0.010075	0.061837	0.600116	-0.736687
Np_1533.3518_706.23	Pos	1533.35	706.23		0.010092	0.061837	0.598524	-0.740518
Np_834.7884_738.23	Pos	834.788	738.23		0.010263	0.062678	0.241122	-2.05216
Np_1079.8117_733.45	Pos	1079.81	733.45		0.010531	0.0641	0.791354	-0.337606
Np_1727.4996_696.57	Pos	1727.5	696.57		0.01073	0.065092	0.585601	-0.77201
Np_956.8596_719.19	Pos	956.86	719.19		0.010766	0.065094	0.743879	-0.426861
Nn_341.0044_677.64	Neg	341.004	677.64		0.011167	0.067299	0.732482	-0.449134
Np_1041.9289_704.96	Pos	1041.93	704.96		0.011241	0.067375	1.37483	0.459248
Cerd18_1/24_0_H	Pos			Cer(42:1) [M+H]	0.011254	0.067375	1.2906	0.368045
TG18_0/18_2/24_0_NH4	Pos			TG(60:2) [M+NH4]	0.011321	0.067555	0.499415	-1.00169
Np_894.8419_747.59	Pos	894.842	747.59		0.011431	0.067993	0.562282	-0.830633
Np_838.6281_465.45	Pos	838.628	465.45		0.011476	0.068039	1.33356	0.415278
TG18_1/18_2/24_0_NH4	Pos			TG(60:3) [M+NH4]	0.011516	0.068052	0.519927	-0.943618
Nn_391.0015_734.98	Neg	391.002	734.98		0.011578	0.068201	1.60315	0.680913
Np_547.3565_103	Pos	547.356	103		0.011763	0.069067	0.673167	-0.570963
Np_838.6279_452.21	Pos	838.628	452.21		0.011916	0.069738	1.3391	0.421269
Nn_PE16_0/20_4_H	Neg			PE(36:4) [M-H]	0.012369	0.072159	0.725183	-0.463584
Np_632.6317_598.93	Pos	632.632	598.93		0.012528	0.072851	1.28822	0.365385
Np_682.5374_410.53	Pos	682.537	410.53		0.013033	0.075479	0.56281	-0.829281
Nn_899.6506_509.08	Neg	899.651	509.08		0.013062	0.075479	1.31019	0.389775
TG18_1/18_1/18_2_NH4	Pos			TG(54:4) [M+NH4]	0.013644	0.078594	0.721598	-0.470733
Np_1067.9705_752.63	Pos	1067.97	752.63		0.013937	0.080027	0.567487	-0.817341
Np_794.601_403.62	Pos	794.601	403.62		0.01399	0.080078	1.27637	0.352041
Nn_358.995_425.75	Neg	358.995	425.75		0.014236	0.080988	0.432369	-1.20966
Nn_PE16_0/18_2_H	Neg			PE(34:2) [M-H]	0.014258	0.080988	0.679128	-0.558244
TG26_0/16_0/16_0_NH4	Pos			TG(58:0) [M+NH4]	0.014282	0.080988	0.494934	-1.01469
Np_935.8821_757.96	Pos	935.882	757.96		0.014363	0.0812	0.556865	-0.844601
Np_950.9034_762.92	Pos	950.903	762.92		0.015141	0.084852	0.648128	-0.625649
Nn_505.0119_507.26	Neg	505.012	507.26		0.015153	0.084852	1.35447	0.437733
Np_933.863_750.21	Pos	933.863	750.21		0.015251	0.084852	0.463104	-1.11059
Np_966.6078_405.43	Pos	966.608	405.43		0.015266	0.084852	1.36183	0.44555
Nn_PE18_0/18_2_H	Neg			PE(36:2) [M-H]	0.015271	0.084852	0.651408	-0.618367
Np_991.9428_769.97	Pos	991.943	769.97		0.015288	0.084852	0.492811	-1.02089
Np_1522.3512_714.36	Pos	1522.35	714.36		0.015585	0.086236	0.594657	-0.749869
Np_1041.956_756.63	Pos	1041.96	756.63		0.01581	0.08722	0.667171	-0.583871
Np_1083.8377_744.44	Pos	1083.84	744.44		0.015955	0.087741	0.580406	-0.784865
Np_237.0823_750.74	Pos	237.082	750.74		0.016001	0.087741	0.704256	-0.505828
Np_580.4328_260.75	Pos	580.433	260.75		0.016159	0.088344	1.33687	0.418864
Np_1645.1165_382.9	Pos	1645.12	382.9		0.016229	0.088462	1.37261	0.456924
Np_989.9272_763	Pos	989.927	763		0.016386	0.088803	0.494118	-1.01707
Np_1723.4721_674.15	Pos	1723.47	674.15		0.016389	0.088803	0.584826	-0.773921
Np_253.0768_110.14	Pos	253.077	110.14		0.01656	0.089461	1.50756	0.592218
Nn_505.012_552.68	Neg	505.012	552.68		0.016901	0.091039	1.29895	0.377346
Np_889.8013_707.47	Pos	889.801	707.47		0.017099	0.091834	0.641441	-0.640612
Np_831.6513_381.64	Pos	831.651	381.64		0.018338	0.098199	1.167	0.222809
Np_672.6252_598.95	Pos	672.625	598.95		0.018442	0.098464	1.25759	0.330661
Np_1079.9384_725.82	Pos	1079.94	725.82		0.018707	0.099588	0.777882	-0.362376
Np_963.9111_764.05	Pos	963.911	764.05		0.018789	0.099734	0.598918	-0.739569
Nn_SMd42_1_HCOO	Neg			SM(d42:1) [M-HCOO]	0.018882	0.099936	1.33516	0.417017
Np_369.35_679.33	Pos	369.35	679.33		0.019247	0.10128	1.33738	0.419408
PE18_0/18_2_H	Pos			PE(36:2) [M+H]	0.019247	0.10128	0.643688	-0.635567
Np_851.7074_692.47	Pos	851.707	692.47		0.019386	0.10137	0.818652	-0.288677
Nn_377.2742_580.8	Neg	377.274	580.8		0.019416	0.10137	1.47654	0.562222
Np_864.8359_754.44	Pos	864.836	754.44		0.019443	0.10137	0.450634	-1.14997
Nn_377.2733_550.97	Neg	377.273	550.97		0.019485	0.10137	1.41487	0.500668
Np_641.5083_472.67	Pos	641.508	472.67		0.019716	0.10207	0.697077	-0.520611
TG18_1/18_2/22_1_NH4	Pos			TG(58:4) [M+NH4]	0.019732	0.10207	0.644021	-0.634821
Np_848.611_421.92	Pos	848.611	421.92		0.019979	0.10305	0.632794	-0.660193
Np_725.5524_364.02	Pos	725.552	364.02		0.020368	0.10459	1.233	0.302169
Nn_PI18_0/22_6_H	Neg			PI(40:6) [M-H]	0.020392	0.10459	0.634792	-0.655644
Nn_455.0145_808.87	Neg	455.014	808.87		0.020766	0.10592	1.24024	0.310623
TG28_1/16_0/18_1_NH4	Pos			TG(62:2) [M+NH4]	0.020767	0.10592	0.477571	-1.06621
TG16_0/16_0/20_4_NH4	Pos			TG(52:4) [M+NH4]	0.020849	0.10605	0.716116	-0.481736
Nn_308.9977_407.31	Neg	308.998	407.31		0.020939	0.10621	0.738961	-0.43643
Np_958.8722_733.21	Pos	958.872	733.21		0.021202	0.10724	0.832197	-0.265002
Np_694.6283_704.67	Pos	694.628	704.67		0.021394	0.10784	1.24335	0.314227
Np_962.6142_401.72	Pos	962.614	401.72		0.021437	0.10784	1.33621	0.418151
Np_1359.1679_679.67	Pos	1359.17	679.67		0.021546	0.10808	1.37279	0.457111
Np_1030.9691_766.67	Pos	1030.97	766.67		0.022554	0.11246	0.564306	-0.82545
TG26_1/18_1/18_2_NH4	Pos			TG(62:4) [M+NH4]	0.022588	0.11246	0.505083	-0.985406
Np_1323.2622_749.41	Pos	1323.26	749.41		0.022603	0.11246	1.42779	0.513781
DG18_1/18_2_NH4	Pos			DG(36:3) [M+NH4]	0.02273	0.11278	0.651347	-0.618501
Np_919.7534_647.79	Pos	919.753	647.79		0.023183	0.11472	0.637273	-0.650016
TG16_1/18_2/22_6_NH4	Pos			TG(56:9) [M+NH4]	0.023722	0.11707	0.590068	-0.761047
Nn_505.0119_772.24	Neg	505.012	772.24		0.023792	0.1171	0.740087	-0.434234
TG16_1/16_1/18_3_NH4	Pos			TG(50:5) [M+NH4]	0.0241	0.1183	0.622632	-0.683549
Np_910.8686_757.77	Pos	910.869	757.77		0.024427	0.11957	0.697299	-0.520152
PC16_0/18_1_Na	Pos			PC(34:1) [M+Na]	0.024489	0.11957	1.2178	0.284272
Nn_452.2789_105.12	Neg	452.279	105.12		0.024753	0.12053	1.24651	0.317897
TG16_0/18_1/24_0_NH4	Pos			TG(58:1) [M+NH4]	0.025284	0.12279	0.568239	-0.815431
Np_994.9347_738.41	Pos	994.935	738.41		0.025697	0.12447	1.25197	0.324196
TG16_0/18_1/20_1_NH4	Pos			TG(54:2) [M+NH4]	0.02627	0.1269	0.724313	-0.465315
Np_907.8456_744.64	Pos	907.846	744.64		0.026695	0.12862	0.674758	-0.567557
Np_204.6135_374.12	Pos	204.613	374.12		0.026917	0.12902	1.21684	0.283135
Nn_437.0243_835.93	Neg	437.024	835.93		0.026921	0.12902	0.735995	-0.442232
Np_990.9359_766.48	Pos	990.936	766.48		0.027265	0.13014	0.554338	-0.851163
TG25_0/18_2/18_2_NH4	Pos			TG(61:4) [M+NH4]	0.027297	0.13014	0.533045	-0.907671
Np_389.0641_548.9	Pos	389.064	548.9		0.027476	0.13066	1.39479	0.480048
Np_218.8221_718.6	Pos	218.822	718.6		0.027612	0.13096	0.738734	-0.436874
Np_1638.1442_363.37	Pos	1638.14	363.37		0.027968	0.1323	0.485636	-1.04205
Nn_895.5829_408.35	Neg	895.583	408.35		0.028175	0.13294	0.812045	-0.300368
Np_908.8537_750.74	Pos	908.854	750.74		0.028261	0.133	0.663899	-0.590964
PE16_0/18_2_H	Pos			PE(34:2) [M+H]	0.028365	0.13315	0.7096	-0.494923
Np_731.6048_413.24	Pos	731.605	413.24		0.028644	0.134	1.2645	0.338572
Nn_PE18_1/20_4_H	Neg			PE(35:5) [M-H]	0.028693	0.134	0.698294	-0.518094
TG26_0/18_1/18_2_NH4	Pos			TG(62:3) [M+NH4]	0.029005	0.13495	0.464508	-1.10622
Np_1740.5072_732.53	Pos	1740.51	732.53		0.029045	0.13495	1.27259	0.347768
Nn_898.5636_322.47	Neg	898.564	322.47		0.029495	0.13653	0.671912	-0.573656
Np_703.5717_363.71	Pos	703.572	363.71		0.029534	0.13653	1.19701	0.259431
Nn_341.1462_735.43	Neg	341.146	735.43		0.02978	0.13732	0.900084	-0.151869
Nn_1677.1173_373.89	Neg	1677.12	373.89		0.029947	0.13741	1.13901	0.187779
Np_1516.118_381.63	Pos	1516.12	381.63		0.02995	0.13741	1.34551	0.428149
Nn_670.5933_582.28	Neg	670.593	582.28		0.030574	0.1397	1.34329	0.425776
Nn_341.0048_490.06	Neg	341.005	490.06		0.030603	0.1397	0.8408	-0.250165
Np_787.5771_374.09	Pos	787.577	374.09		0.030909	0.14024	1.21446	0.280312
Np_950.8125_650.71	Pos	950.812	650.71		0.030953	0.14024	0.608811	-0.715933
TG20_1/18_1/18_1_NH4	Pos			TG(56:3) [M+NH4]	0.031021	0.14024	0.603785	-0.727893
Np_371.0532_402.22	Pos	371.053	402.22		0.031029	0.14024	1.25664	0.32957
Np_732.6621_705.3	Pos	732.662	705.3		0.031381	0.14149	1.27043	0.345318
Nn_740.5257_397.75	Neg	740.526	397.75		0.031582	0.14204	0.690559	-0.534163
Np_893.7564_727.07	Pos	893.756	727.07		0.031781	0.14239	0.799067	-0.323612
TG16_0/18_2/24_1_NH4	Pos			TG(58:3) [M+NH4]	0.031815	0.14239	0.60908	-0.715297
Nn_485.2829_99.75	Neg	485.283	99.75		0.031989	0.14282	1.73237	0.792748
Np_689.5555_339.18	Pos	689.556	339.18		0.032415	0.14436	1.24369	0.314624
Np_253.0768_333.81	Pos	253.077	333.81		0.032911	0.14622	1.34813	0.430956
Nn_700.3055_94.55	Neg	700.306	94.55		0.033087	0.14664	0.756498	-0.402592
Nn_708.6534_616.37	Neg	708.653	616.37		0.033366	0.14752	0.636862	-0.650948
Nn_906.5875_403.59	Neg	906.587	403.59		0.033479	0.14766	1.19952	0.262461
Nn_SMd36_1_HCOO	Neg			SM(d36:1) [M-HCOO]	0.033717	0.14835	1.28735	0.36441
Np_371.0533_548.84	Pos	371.053	548.84		0.034089	0.14963	1.24106	0.311572
Np_934.8723_751.28	Pos	934.872	751.28		0.034271	0.15007	0.622646	-0.683516
Np_1298.0912_382.58	Pos	1298.09	382.58		0.034439	0.15045	1.15877	0.212591
Nn_241.0106_884.7	Neg	241.011	884.7		0.034722	0.15099	1.20697	0.271395
TG18_1/18_2/24_1_NH4	Pos			TG(60:4) [M+NH4]	0.034854	0.15099	0.575944	-0.795999
Nn_437.0243_886.08	Neg	437.024	886.08		0.034868	0.15099	0.890355	-0.167548
Np_1369.1518_705.29	Pos	1369.15	705.29		0.034894	0.15099	1.18831	0.24891
TG30_1/18_1/18_1_NH4	Pos			TG(66:3) [M+NH4]	0.035033	0.1512	0.560259	-0.835835
Np_746.5651_394.68	Pos	746.565	394.68		0.03511	0.1512	1.27419	0.349577
Np_627.532_384.49	Pos	627.532	384.49		0.035372	0.15198	1.23951	0.309771
Np_488.2997_547.28	Pos	488.3	547.28		0.03554	0.15234	1.33912	0.42128
Nn_697.6118_582.6	Neg	697.612	582.6		0.035829	0.15322	1.32757	0.408784
Nn_505.0116_175.63	Neg	505.012	175.63		0.035958	0.15322	0.833575	-0.262616
Np_1001.9279_757.57	Pos	1001.93	757.57		0.035998	0.15322	0.636362	-0.652081
Nn_834.5268_435.87	Neg	834.527	435.87		0.0363	0.15415	0.747544	-0.419769
Np_1004.9524_766.85	Pos	1004.95	766.85		0.036942	0.15647	0.614997	-0.701349
Nn_355.0201_342.06	Neg	355.02	342.06		0.037019	0.15647	1.56431	0.64553
TG18_2/17_1/18_2_NH4	Pos			TG(53:5) [M+NH4]	0.037522	0.15823	0.658313	-0.603155
Np_1595.2652_373.73	Pos	1595.27	373.73		0.037652	0.15842	1.20359	0.26734
Np_1263.1613_718.11	Pos	1263.16	718.11		0.038568	0.1617	1.2659	0.340158
Np_1753.5157_697.05	Pos	1753.52	697.05		0.03861	0.1617	0.617423	-0.695668
Nn_PE18_0/20_4_H	Neg			PE(38:4) [M-H]	0.038961	0.16249	0.720131	-0.473668
Nn_241.01_388.98	Neg	241.01	388.98		0.038992	0.16249	1.46153	0.547483
Np_938.8982_764.43	Pos	938.898	764.43		0.039065	0.16249	0.621182	-0.686912
Np_705.5883_381.35	Pos	705.588	381.35		0.039441	0.16368	1.21077	0.275926
Nn_632.3173_68.46	Neg	632.317	68.46		0.03991	0.16525	1.43012	0.516136
Nn_680.6228_582.51	Neg	680.623	582.51		0.040323	0.16648	1.34664	0.429368
Np_860.6124_407.75	Pos	860.612	407.75		0.040445	0.16648	0.697237	-0.520278
Np_1792.1356_384.8	Pos	1792.14	384.8		0.040481	0.16648	1.34465	0.427236
Np_482.3221_84.8	Pos	482.322	84.8		0.041283	0.16903	1.26684	0.341235
Nn_1608.1248_374.22	Neg	1608.12	374.22		0.041284	0.16903	1.24781	0.319403
Nn_373.0111_885.25	Neg	373.011	885.25		0.041792	0.17011	1.14623	0.196894
Nn_358.9956_796.13	Neg	358.996	796.13		0.04183	0.17011	0.812053	-0.300354
Np_1749.4839_674.42	Pos	1749.48	674.42		0.041947	0.17011	0.624994	-0.678087
Np_867.6168_704.97	Pos	867.617	704.97		0.042003	0.17011	1.14158	0.191033
TG20_1/18_1/18_2_NH4	Pos			TG(56:4) [M+NH4]	0.042015	0.17011	0.703857	-0.506645
Nn_485.2839_631.64	Neg	485.284	631.64		0.042666	0.17236	0.783415	-0.352151
Np_1782.5498_697.12	Pos	1782.55	697.12		0.042899	0.17292	0.697628	-0.51947
Np_901.7956_669.34	Pos	901.796	669.34		0.043152	0.17356	0.630874	-0.664577
Np_371.0533_304.93	Pos	371.053	304.93		0.043424	0.17427	1.32413	0.405042
Np_488.2995_746.12	Pos	488.3	746.12		0.044102	0.1766	0.835107	-0.259967
Np_993.9305_738.27	Pos	993.931	738.27		0.044518	0.17788	1.32396	0.404857
Nn_868.5646_408.4	Neg	868.565	408.4		0.045596	0.18154	0.810963	-0.302293
LPC17_0_H	Pos			LPC(17:0) [M+H]	0.045634	0.18154	1.25026	0.322233
Np_1299.1698_738.13	Pos	1299.17	738.13		0.046276	0.18369	1.21932	0.286072
Np_1017.9573_767.74	Pos	1017.96	767.74		0.046706	0.18498	0.485807	-1.04154
Nn_355.0207_653.43	Neg	355.021	653.43		0.046801	0.18498	0.668989	-0.579946
Np_936.8038_743.2	Pos	936.804	743.2		0.047566	0.18758	0.8042	-0.314374
Np_839.5694_505.17	Pos	839.569	505.17		0.047722	0.18758	1.25218	0.324436
Nn_803.6305_461.87	Neg	803.63	461.87		0.047944	0.18758	1.23308	0.302266
LPC20_3_H	Pos			LPC(20:3) [M+H]	0.04803	0.18758	0.541973	-0.883706
Nn_LPC22_6_HCOO	Neg			LPC(22:6) [M-HCOO]	0.04809	0.18758	0.676851	-0.563089
Nn_291.0079_654	Neg	291.008	654		0.048118	0.18758	0.771439	-0.374377
Np_1043.9758_768.03	Pos	1043.98	768.03		0.048179	0.18758	0.601421	-0.733552
Np_1775.5021_673.79	Pos	1775.5	673.79		0.048996	0.19036	0.526151	-0.926451
Np_238.0855_220.47	Pos	238.085	220.47		0.049578	0.19221	0.743031	-0.428506
Np_883.6862_420.64	Pos	883.686	420.64		0.04988	0.19297	1.10777	0.147662
