# Supplementary material for: Gastroparesis and lipid metabolism-associated dysbiosis in Wistar-Kyoto rats
Source: Am J Physiol Gastrointest Liver Physiol. 2017 Apr 13;313(1):G62–72. doi: 10.1152/ajpgi.00008.2017 (PMC5538835; doi:10.1152/ajpgi.00008.2017)
Supplement: Supplemental_Data_3.xlsx [file Supplemental_Data_3.xlsx]

## Sheet: Supp data (metabolites)
Label	Ion	m/z	Rt (Sec)	Possible ID	p.value	FDR	FC(WKY/SD)	log2FC(WKY/SD)
Vp_158.1183_494.77	Pos	158.118	494.77		6.5002e-13	7.8393e-10	8.07949	3.01426
Vp_137.0718_658.19	Pos	137.072	658.19	Possible: 2-Methylnicotinamide	5.093e-09	2.2846e-06	0.209752	-2.25324
Vp_245.1621_610.66	Pos	245.162	610.66		5.6831e-09	2.2846e-06	3.02348	1.59621
Vp_85.029_629.56	Pos	85.029	629.56		8.7134e-09	2.4539e-06	0.577055	-0.79322
Vp_102.0919_629.5	Pos	102.092	629.5		1.0174e-08	2.4539e-06	0.597316	-0.743433
Vp_217.1304_738.69	Pos	217.13	738.69		6.8531e-08	1.3775e-05	3.1424	1.65186
Vp_119.0833_543.53	Pos	119.083	543.53		1.047e-07	1.6595e-05	1.66349	0.734217
Vp_104.0711_612.12	Pos	104.071	612.12	Match: Dimethylglycione	1.1008e-07	1.6595e-05	1.64823	0.720914
Vp_231.1706_618.85	Pos	231.171	618.85	Possible: Dipeptide Leu-Val	1.5041e-07	2.0155e-05	3.15598	1.65809
Vp_102.0919_651.71	Pos	102.092	651.71		2.138e-07	2.5784e-05	0.922121	-0.116972
Vp_110.072_621.44	Pos	110.072	621.44		2.5073e-07	2.7489e-05	1.09717	0.133783
Vp_140.069_543.75	Pos	140.069	543.75		3.2115e-07	3.2246e-05	1.58587	0.665274
Vp_257.1469_543.53	Pos	257.147	543.53		3.4759e-07	3.2246e-05	2.23573	1.16074
Vn_512.2737_484.36	Neg	512.274	484.36		5.44e-07	4.6861e-05	3.59599	1.84639
Vn_114.0197_805.56	Neg	114.02	805.56		7.2644e-07	5.653e-05	0.628983	-0.668907
Vp_115.0506_726.75	Pos	115.051	726.75		7.7781e-07	5.653e-05	1.70767	0.772028
Vn_166.0188_575.86	Neg	166.019	575.86		7.9685e-07	5.653e-05	0.466923	-1.09874
Vp_132.0697_727.74	Pos	132.07	727.74		9.4599e-07	6.3381e-05	1.87596	0.907626
Vp_133.081_727.47	Pos	133.081	727.47		1.0691e-06	6.6261e-05	1.91873	0.940154
Vn_194.0493_438.94	Neg	194.049	438.94		1.0989e-06	6.6261e-05	0.13746	-2.86292
Neg_L-threonine	Neg			Threonine	4.9896e-06	0.00028655	0.700555	-0.513429
Vp_235.1653_543.73	Pos	235.165	543.73		5.7389e-06	0.00031122	2.84927	1.51059
Vp_162.1615_629.57	Pos	162.161	629.57		5.9353e-06	0.00031122	0.437072	-1.19406
Vp_87.0559_726.95	Pos	87.0559	726.95		8.6517e-06	0.00043475	1.87778	0.909028
Vp_478.0623_804.45	Pos	478.062	804.45		9.6823e-06	0.00046707	0.703823	-0.506715
Vp_91.0588_727.25	Pos	91.0588	727.25		1.1551e-05	0.00051855	1.6966	0.762646
Vn_231.9926_440.85	Neg	231.993	440.85		1.1609e-05	0.00051855	0.317843	-1.65361
Vn_81.0454_698.98	Neg	81.0454	698.98		1.3757e-05	0.00059252	3.68334	1.88102
Vp_141.0661_651.45	Pos	141.066	651.45	Match: Picolinic acid	1.5784e-05	0.00065641	0.412288	-1.27828
Vp_96.0816_649.68	Pos	96.0816	649.68		1.8018e-05	0.00072431	0.784686	-0.349812
Vp_342.045_723.09	Pos	342.045	723.09		1.8627e-05	0.00072465	0.504299	-0.987647
Vp_87.0558_804.66	Pos	87.0558	804.66		1.9537e-05	0.0007363	0.733462	-0.447206
Neg_B-alanine	Neg			B-alanine	2.6636e-05	0.00096394	2.03275	1.02343
Vp_336.0547_723.1	Pos	336.055	723.1		2.7176e-05	0.00096394	0.481603	-1.05408
Vp_146.0927_653.04	Pos	146.093	653.04	Possibe: 4-Guanidinobutanoic acid	2.8054e-05	0.00096665	0.592879	-0.754189
Vp_55.0549_649.58	Pos	55.0549	649.58		3.6358e-05	0.001218	0.780211	-0.358064
Vp_81.0453_698.49	Pos	81.0453	698.49		3.8787e-05	0.0012571	0.529717	-0.916707
Vp_118.1304_543.55	Pos	118.13	543.55		3.9612e-05	0.0012571	1.51467	0.599005
Vp_104.0533_628.75	Pos	104.053	628.75		4.3094e-05	0.0013326	0.783263	-0.352431
Vn_152.0355_440.58	Neg	152.036	440.58		4.4596e-05	0.0013446	0.531484	-0.911903
Vp_248.1498_565.86	Pos	248.15	565.86		5.5056e-05	0.0016194	0.445723	-1.16578
Vp_133.0326_628.75	Pos	133.033	628.75		6.4813e-05	0.0018611	0.785976	-0.347443
Vn_74.0243_757.46	Neg	74.0243	757.46		6.8762e-05	0.0019285	0.760145	-0.395653
Vp_132.044_726.72	Pos	132.044	726.72		0.00011939	0.0032238	1.98762	0.991044
Vp_58.0656_543.53	Pos	58.0656	543.53		0.00012029	0.0032238	1.73045	0.791149
Vp_81.0454_644.05	Pos	81.0454	644.05		0.00013884	0.0036401	0.684221	-0.547466
Vp_102.0559_756.77	Pos	102.056	756.77		0.00016906	0.0042593	0.804405	-0.314005
Vp_338.0519_723.09	Pos	338.052	723.09		0.00016952	0.0042593	0.508676	-0.975182
Vp_114.0671_727.16	Pos	114.067	727.16		0.00018302	0.0045045	1.68319	0.751201
Vp_58.0657_629.37	Pos	58.0657	629.37		0.00021236	0.0051222	0.741294	-0.431883
Vn_211.0602_564.7	Neg	211.06	564.7		0.00022025	0.0052082	1.38768	0.472674
Vp_287.0437_723.69	Pos	287.044	723.69		0.00025608	0.0059391	0.650047	-0.621384
Homoserine_pos	Pos			Homoserine	0.00028357	0.0064527	0.794983	-0.331003
Vn_175.042_366.99	Neg	175.042	366.99		0.00032827	0.0073313	1.26516	0.339318
Vp_118.0014_543.53	Pos	118.001	543.53		0.00035774	0.0077051	1.49874	0.583754
Vp_145.0499_510.25	Pos	145.05	510.25		0.00035778	0.0077051	0.667911	-0.582272
Neg_Glutamine	Neg			Glutamine	0.00036787	0.0077833	0.77487	-0.367974
Vn_168.078_941.32	Neg	168.078	941.32		0.00042047	0.008743	0.724277	-0.465387
Vn_84.0451_786.47	Neg	84.0451	786.47		0.0004493	0.009184	0.807408	-0.308631
Methionine_pos	Pos			Methionine	0.00047666	0.0094811	0.832591	-0.264321
Vn_146.082_630.65	Neg	146.082	630.65		0.00047962	0.0094811	0.644927	-0.632793
Vn_108.0455_440.66	Neg	108.046	440.66		0.00048742	0.0094811	0.560852	-0.834309
Vn_107.0499_438.7	Neg	107.05	438.7		0.00058865	0.011268	1.82937	0.871347
Vp_116.0351_804.65	Pos	116.035	804.65		0.00061991	0.011681	0.733155	-0.44781
Vn_124.9911_658.23	Neg	124.991	658.23		0.00072093	0.01316	0.568856	-0.813865
Vn_102.0167_757.24	Neg	102.017	757.24		0.00073016	0.01316	0.682056	-0.552037
Vn_82.0295_786.31	Neg	82.0295	786.31		0.00073108	0.01316	0.777997	-0.362163
Vp_132.0899_727.12	Pos	132.09	727.12		0.00076983	0.013484	1.88433	0.914051
Vn_127.0509_786.36	Neg	127.051	786.36	Match: Dihydrothymine	0.00077146	0.013484	0.807684	-0.308137
Vp_204.1239_509.95	Pos	204.124	509.95	Match: L-Acetylcarnitine	0.00090331	0.015563	0.681617	-0.552966
Vp_487.1784_644.34	Pos	487.178	644.34		0.00096058	0.016316	1.62349	0.699102
Vp_146.1184_579.79	Pos	146.118	579.79	Match: 3-Dehydroxycarnitine	0.0012279	0.020418	0.660109	-0.599223
Vp_226.2165_715.59	Pos	226.216	715.59		0.0012359	0.020418	0.318652	-1.64995
Vp_162.095_629.56	Pos	162.095	629.56		0.0013974	0.022774	0.666208	-0.585956
Vn_101.0718_786.47	Neg	101.072	786.47		0.0015405	0.024731	0.691004	-0.533233
Alanine_pos	Pos			Alanine	0.0015585	0.024731	0.801719	-0.318832
Vp_147.0229_729.37	Pos	147.023	729.37		0.0016038	0.025119	0.683979	-0.547977
Vn_100.0084_639.79	Neg	100.008	639.79		0.0016767	0.025791	1.16112	0.215522
Vp_69.0706_606	Pos	69.0706	606		0.0016895	0.025791	0.684688	-0.546481
Vp_162.1473_629.57	Pos	162.147	629.57		0.0018059	0.027224	0.567093	-0.818342
Vp_167.0934_647.41	Pos	167.093	647.41		0.0019218	0.028448	0.644742	-0.633206
Vp_162.1128_629.56	Pos	162.113	629.56	Match: Carnitine	0.0019343	0.028448	0.605567	-0.723641
Vp_118.1597_543.33	Pos	118.16	543.33		0.0021226	0.030675	1.56008	0.641623
Vp_149.0571_684.95	Pos	149.057	684.95	Possible: Iminoaspartic acid	0.0021366	0.030675	1.54355	0.626248
Vp_118.0477_543.53	Pos	118.048	543.53		0.002237	0.031739	1.46098	0.546934
Vn_334.1201_564.3	Neg	334.12	564.3		0.0022819	0.032	1.51549	0.599783
Vp_118.1743_543.49	Pos	118.174	543.49		0.0026769	0.036821	1.61436	0.690964
Vp_118.1079_543.54	Pos	118.108	543.54		0.002715	0.036821	1.53422	0.617502
Vp_232.1543_439.08	Pos	232.154	439.08	Possible: Isobutyryl-L-carnitine	0.0027173	0.036821	0.609967	-0.713196
Vp_112.0515_588.57	Pos	112.052	588.57		0.0032273	0.043246	1.10897	0.149221
Vp_485.1985_631.99	Pos	485.199	631.99		0.0033869	0.044886	0.833287	-0.263114
Vp_110.0279_754.53	Pos	110.028	754.53		0.0035323	0.046304	0.662062	-0.594962
Vn_146.0429_757.06	Neg	146.043	757.06		0.0037279	0.048343	0.717786	-0.478375
Isoleucine_pos	Pos			Isoleucine	0.0038404	0.049272	0.817527	-0.290661
Vn_283.0838_438.87	Neg	283.084	438.87		0.0041073	0.051997	2.42149	1.2759
Vn_175.025_486.59	Neg	175.025	486.59		0.0041391	0.051997	0.548949	-0.865256
Vp_170.0927_941.96	Pos	170.093	941.96	Match: 1- or 3-methylhistidine	0.0045913	0.05674	0.806678	-0.309935
Vp_118.1889_543.53	Pos	118.189	543.53		0.0046107	0.05674	1.53319	0.616532
Vn_109.0406_786.4	Neg	109.041	786.4		0.0047409	0.057752	0.779988	-0.358477
Vp_116.0895_638.93	Pos	116.09	638.93		0.0049787	0.059693	1.52492	0.608732
Vn_150.9711_755.84	Neg	150.971	755.84		0.0049991	0.059693	0.867556	-0.204971
Vn_246.0678_564.29	Neg	246.068	564.29		0.0050562	0.059782	1.35027	0.43325
Vp_125.0572_684.95	Pos	125.057	684.95		0.0052584	0.06157	1.41361	0.499382
Vn_131.0823_978.6	Neg	131.082	978.6	Match: Ornithine	0.0055106	0.063902	0.823565	-0.280046
Vp_340.0492_723.09	Pos	340.049	723.09		0.005671	0.064671	0.582512	-0.779639
Vp_151.9835_891.71	Pos	151.983	891.71		0.0056842	0.064671	0.809069	-0.305665
Vp_280.1388_729.98	Pos	280.139	729.98		0.0062086	0.069977	0.587114	-0.768288
Vp_232.0447_724.11	Pos	232.045	724.11		0.0063015	0.070366	0.793725	-0.333289
Neg_Trans-4-hydroxy-L-proline	Neg			Neg_Trans-4-hydroxy-L-proline	0.0066889	0.074007	1.2924	0.370048
Vp_192.1592_577.22	Pos	192.159	577.22		0.006785	0.074388	1.77405	0.82705
Vp_118.0614_543.54	Pos	118.061	543.54		0.0068593	0.074525	1.3835	0.468326
Neg_L-Arginine	Neg			L-Arginine	0.0069462	0.074795	0.741813	-0.430873
Vp_181.0382_724.32	Pos	181.038	724.32		0.0070107	0.074823	0.766384	-0.38386
Vp_118.0184_543.53	Pos	118.018	543.53		0.0071219	0.0749	1.40508	0.490655
Vp_634.8765_912.59	Pos	634.876	912.59		0.00715	0.0749	0.752547	-0.410146
Vn_364.19_629.63	Neg	364.19	629.63		0.0072287	0.0749	0.632221	-0.661498
Vn_189.0585_564.1	Neg	189.059	564.1		0.0073175	0.0749	1.25981	0.333204
Vn_247.065_564.3	Neg	247.065	564.3		0.0073285	0.0749	1.2774	0.353206
Vn_335.1177_564.3	Neg	335.118	564.3		0.0075497	0.076512	1.44208	0.528152
Vn_227.999_469.84	Neg	227.999	469.84		0.0080211	0.080612	1.36454	0.448415
Vp_229.1054_920.44	Pos	229.105	920.44		0.0084733	0.084453	0.636813	-0.651059
Vp_117.0748_639.04	Pos	117.075	639.04		0.0085551	0.084569	1.28459	0.361312
Vp_118.0322_543.53	Pos	118.032	543.53		0.0089141	0.087402	1.52112	0.60513
Vp_117.1029_644.16	Pos	117.103	644.16		0.0091757	0.089241	0.801027	-0.320077
Vp_264.1071_805.92	Pos	264.107	805.92		0.010991	0.10604	0.687506	-0.540555
Vp_566.8906_912.6	Pos	566.891	912.6		0.012079	0.11501	0.798917	-0.323882
Vp_262.1292_729.73	Pos	262.129	729.73		0.012142	0.11501	0.617015	-0.696621
Vp_192.0664_605.01	Pos	192.066	605.01		0.012207	0.11501	1.47416	0.559893
Vp_126.0668_654.06	Pos	126.067	654.06		0.012649	0.11825	0.896962	-0.156881
Vp_112.0674_626.86	Pos	112.067	626.86		0.013033	0.1209	0.779428	-0.359513
Vn_72.9926_454.9	Neg	72.9926	454.9		0.013174	0.12113	1.24873	0.320463
Vp_173.0817_439.05	Pos	173.082	439.05		0.013258	0.12113	0.588582	-0.764684
Vn_261.0793_564.3	Neg	261.079	564.3		0.013529	0.12268	1.28351	0.360099
Vp_134.0604_448.27	Pos	134.06	448.27		0.014155	0.12683	1.34138	0.423718
Vp_68.0501_729.39	Pos	68.0501	729.39		0.014198	0.12683	0.810154	-0.303731
Vn_94.9803_756.43	Neg	94.9803	756.43		0.014933	0.13242	0.796424	-0.328391
Vn_166.0548_622.52	Neg	166.055	622.52		0.01563	0.1368	1.2198	0.286639
Vp_147.0444_684.34	Pos	147.044	684.34		0.015653	0.1368	0.812971	-0.298724
Vp_276.1198_849.14	Pos	276.12	849.14		0.016015	0.13895	0.768194	-0.380458
Vp_212.0954_731.2	Pos	212.095	731.2		0.016779	0.14454	0.715182	-0.483619
Vp_167.0673_684.75	Pos	167.067	684.75		0.016962	0.14508	1.25042	0.322416
Vp_116.1031_638.83	Pos	116.103	638.83		0.017217	0.14623	0.506268	-0.982028
Vn_122.9754_755.84	Neg	122.975	755.84		0.018369	0.15492	0.799961	-0.321999
Vp_357.1541_642.95	Pos	357.154	642.95		0.018699	0.1566	1.29491	0.372851
Vn_201.0222_487.19	Neg	201.022	487.19		0.019496	0.16216	0.650574	-0.620216
Vn_83.9305_742.62	Neg	83.9305	742.62		0.019977	0.16443	0.61433	-0.702914
Vn_327.256_734.66	Neg	327.256	734.66		0.020042	0.16443	2.26628	1.18033
Vp_339.3452_716.84	Pos	339.345	716.84		0.02098	0.17096	0.881537	-0.181906
Neg_D-Tryptophan	Neg			Neg_D-Tryptophan	0.022172	0.17946	0.825284	-0.277038
Vn_126.0001_455.14	Neg	126	455.14		0.022682	0.18236	1.21055	0.275663
Arginine_pos	Pos			Arginine_pos	0.02309	0.18442	0.822548	-0.281828
Cytosine_pos	Pos			Cytosine_pos	0.023753	0.18846	1.12575	0.170883
Vn_313.0675_907.19	Neg	313.067	907.19		0.023975	0.18898	0.738378	-0.437569
Neg_L-Ornithine	Neg			Neg_L-Ornithine	0.024332	0.19005	0.806293	-0.310624
Vn_82.0465_757.25	Neg	82.0465	757.25		0.024426	0.19005	0.682573	-0.550944
Neg_L-Lysine	Neg			Neg_L-Lysine	0.025099	0.19367	0.807018	-0.309326
Vn_111.0813_416.34	Neg	111.081	416.34		0.025213	0.19367	1.20476	0.268751
Vp_101.0176_728.78	Pos	101.018	728.78		0.026078	0.1985	0.71205	-0.489949
Vn_182.8254_683.79	Neg	182.825	683.79		0.026171	0.1985	0.762427	-0.391328
Vn_74.0214_757.25	Neg	74.0214	757.25		0.026862	0.20247	0.742038	-0.430435
Vn_115.0399_734.36	Neg	115.04	734.36		0.027597	0.2061	1.44196	0.528035
Vn_80.9204_685.02	Neg	80.9204	685.02		0.027685	0.2061	0.477864	-1.06533
Vn_514.2858_502.41	Neg	514.286	502.41	TCA bile acids	0.028149	0.20827	1.7664	0.820815
Vn_292.8655_592.3	Neg	292.865	592.3		0.028386	0.20874	0.510912	-0.968853
Vn_131.0823_823.38	Neg	131.082	823.38		0.031379	0.22935	0.874699	-0.193141
Vp_76.0763_597.9	Pos	76.0763	597.9		0.032084	0.23309	1.27495	0.350444
Vp_69.0455_651.47	Pos	69.0455	651.47		0.033531	0.24141	1.16683	0.222598
Vp_132.1316_726.8	Pos	132.132	726.8		0.033629	0.24141	0.717233	-0.479487
Vp_130.0381_785.79	Pos	130.038	785.79		0.034598	0.24689	0.702336	-0.509767
Vp_250.1783_938.36	Pos	250.178	938.36		0.034852	0.24724	1.23026	0.298959
Vn_117.0363_367.29	Neg	117.036	367.29		0.035643	0.25017	1.26733	0.341792
Vp_136.0763_684.14	Pos	136.076	684.14		0.035758	0.25017	0.854532	-0.226794
Vp_85.029_468.94	Pos	85.029	468.94		0.035887	0.25017	0.744282	-0.426078
Vp_266.0753_644.17	Pos	266.075	644.17		0.036387	0.2522	1.35384	0.437056
Vn_275.0953_564.3	Neg	275.095	564.3		0.036816	0.25286	1.20438	0.268294
Vp_132.1031_543.13	Pos	132.103	543.13		0.036901	0.25286	1.31264	0.392468
Vp_339.3456_732.75	Pos	339.346	732.75		0.037279	0.254	0.693198	-0.52866
Vp_283.1335_636.86	Pos	283.134	636.86		0.037973	0.25598	1.24783	0.319419
Vp_319.1725_914.7	Pos	319.173	914.7		0.037994	0.25598	0.745333	-0.424043
Vn_86.0245_786.88	Neg	86.0245	786.88		0.038504	0.25798	0.894764	-0.160421
Vp_165.0552_684.14	Pos	165.055	684.14		0.038997	0.25984	0.860756	-0.216324
Vp_116.0713_981.78	Pos	116.071	981.78		0.039585	0.2623	0.90765	-0.139792
Vn_132.0457_448.04	Neg	132.046	448.04		0.04052	0.26703	1.31254	0.392363
Vp_244.094_643.97	Pos	244.094	643.97		0.041995	0.274	1.31714	0.39741
Vp_761.0489_908.95	Pos	761.049	908.95		0.042031	0.274	1.27306	0.348301
Vp_285.0484_723.5	Pos	285.048	723.5		0.043961	0.28369	0.732907	-0.448298
Vn_126.0028_761.1	Neg	126.003	761.1		0.043988	0.28369	0.797866	-0.325781
Vp_226.9281_912.14	Pos	226.928	912.14		0.044597	0.28567	0.732482	-0.449134
Vn_367.1064_730.24	Neg	367.106	730.24		0.044769	0.28567	1.14912	0.200533
Vp_162.0725_629.57	Pos	162.072	629.57		0.045701	0.29008	0.634938	-0.655313
Neg_L-Phenylalanine	Neg			Neg_L-Phenylalanine	0.047103	0.29659	0.841309	-0.249293
Vp_119.0902_649.6	Pos	119.09	649.6		0.047219	0.29659	0.899738	-0.152423
Vp_116.0377_639.26	Pos	116.038	639.26		0.047513	0.29689	1.37044	0.454636
Vp_309.1288_828.61	Pos	309.129	828.61		0.048532	0.30099	0.720051	-0.473829
Vn_269.0782_907.41	Neg	269.078	907.41		0.048677	0.30099	1.18837	0.248982
Vp_85.029_437.92	Pos	85.029	437.92		0.048917	0.30099	0.676959	-0.56286
